# Supplementary material for: Sexual Mechanosensitivity: Age-Related Changes in the Innervation of the Human Prepuce
Source: J Clin Med. 2025 Jul 4;14(13):4730. doi: 10.3390/jcm14134730 (PMC12250474; doi:10.3390/jcm14134730)
Supplement: Supplementary file 1 [file jcm-14-04730-s001.zip]

Archive with 1 entries (1 files):
- jcm-3677110-supplementary.pdf
